# Supplementary material for: Effectiveness of an Electronic Automated Antibiotic Time Out Alert in the Setting of Gram-Negative Bacteremia
Source: Antibiotics (Basel). 2021 Sep 6;10(9):1078. doi: 10.3390/antibiotics10091078 (PMC8466937; doi:10.3390/antibiotics10091078)
Supplement: Supplementary file 1 [file antibiotics-10-01078-s001.zip]

Archive with 1 entries (1 files):
- antibiotics-1340856-supplementary.pdf
